# Supplementary material for: Pangenomics Analysis Reveals Diversification of Enzyme Families and Niche Specialization in Globally Abundant SAR202 Bacteria
Source: mBio. 2020 Jan 7;11(1):e02975-19. doi: 10.1128/mBio.02975-19 (PMC6946804; doi:10.1128/mBio.02975-19)
Supplement: DATA SET S1 [file mBio.02975-19-sd001.xlsx]

## Sheet: SAGs and MAGs
genome id	original name	subgroup	genome_size	completeness	contamination	GC	reference	accession	accession type	depth(m)	lat	lon	genes	fmnos	enolases	rhds	dehydro	sulfatases
LSU_GOM1	2651870034	Group1a	2475308	83.33	0.08	52.6	Thrash et al (2017)	2651870035	IMG accession	30	28.9833	-90.8333	2228	3	61	0	35	16
LSU_GOM2	2651870035	Group1a	1972793	89.97	0	51.8	Thrash et al (2017)	2651870034	IMG accession	30	28.9833	-90.8333	1795	2	63	0	35	11
MPNN01	MPNN01	Group1a	3017767	94.88	1.85	57.24	Slaby et al (2017)	MPNN00000000	NCBI accession	5	45.5178	13.5682	2896	4	54	1	31	15
OSU_BB02	108-200.bin.7	Group1a	1570659	60.19	0	46.46	this study	RQOW00000000	biosample accession	200	31.6667	-64.1667	1403	3	47	0	30	10
OSU_BB04	134-200.bin.16	Group1a	1935661	83.3	0	46.66	this study	RQOU00000000	biosample accession	200	31.6667	-64.1667	1749	5	63	0	31	12
OSU_BB08	164-200.bin.4	Group1a	1996886	87.15	0.16	46.88	this study	RQOQ00000000	biosample accession	200	31.6667	-64.1667	1807	7	63	0	40	12
OSU_NS05	AD-802-L14_MRT_200m	Group1a	833347	34.48	0.16	46.48	this study	VEXG00000000	NCBI accession	200	11.37	142.428	785	3	23	0	14	2
OSU_NS07	AD-812-D07_MRT_10900m	Group1a	301080	8.33	0	56.45	this study	VEXE00000000	NCBI accession	10900	11.37	142.43	293	0	4	0	5	0
OSU_TB01	ERR598948.bin.48	Group1a	2173708	95.22	0.93	44.99	this study	VFFO00000000	NCBI accession	115	-9.0063	-139.139	1899	3	67	0	38	16
OSU_TB05	ERR598958.bin.45	Group1a	2040367	76.1	0	46.96	this study	VFFR00000000	NCBI accession	250	34.1504	-56.9684	1801	8	58	1	44	12
OSU_TB23	ERR599062.bin.64	Group1a	1313356	70.14	1.72	38.73	this study	VFGJ00000000	NCBI accession	600	20.8457	63.5851	1244	2	27	0	18	5
OSU_TB33	ERR599097.bin.105	Group1a	1114687	69.75	0	31.44	this study	VFGT00000000	NCBI accession	80	23.4183	37.245	1053	0	31	0	22	7
OSU_TB40	ERR599111.bin.65	Group1a	1809448	89.51	0.93	46.42	this study	VFGZ00000000	NCBI accession	60	18.4417	39.8567	1637	6	57	0	24	13
OSU_TB44	ERR599115.bin.17	Group1a	1308797	64.15	1.85	57.93	this study	VFHC00000000	NCBI accession	650	35.2698	-127.727	1305	4	39	0	19	7
OSU_TB63	TARA_123_MIX_0.22-3_bins_14_13_11	Group1a	2275237	91.36	1.85	46.79	this study	VFHV00000000	NCBI accession	150	-8.9109	-140.285	2055	6	75	0	42	20
USC_TB71	TOBG_NAT-417	Group1a	1342886	88.79	3.45	31.1	Tully et al (2018)	GCA_002701805.1	TOBG_NAT-417	mixed, refer to reference	mixed, refer to reference	mixed, refer to reference	1293	1	39	0	26	10
USC_TB75	TOBG_SAT-13	Group1a	1395102	95.99	0.93	31.33	Tully et al (2018)	GCA_002714425.1	TOBG_SAT-13	mixed, refer to reference	mixed, refer to reference	mixed, refer to reference	1356	1	40	0	24	9
USC_TB80	TOBG_SAT-3076	Group1a	1312290	51.39	0.93	57.46	Tully et al (2018)	GCA_002707125.1	TOBG_SAT-3076	mixed, refer to reference	mixed, refer to reference	mixed, refer to reference	1221	4	37	0	19	6
USC_TB86	TOBG_SP-3045	Group1a	1097020	71.55	3.45	31.97	Tully et al (2018)	GCA_002719215.1	TOBG_SP-3045	mixed, refer to reference	mixed, refer to reference	mixed, refer to reference	1067	1	27	0	19	6
USC_TB90	TOBG_SP-342	Group1a	1381570	79.32	1.85	31.57	Tully et al (2018)	GCA_002717385.1	TOBG_SP-342	mixed, refer to reference	mixed, refer to reference	mixed, refer to reference	1348	1	40	0	29	6
USC_TB92	TOBG_SP-352	Group1a	1753659	56.17	3.7	45.67	Tully et al (2018)	GCA_002717345.1	TOBG_SP-352	mixed, refer to reference	mixed, refer to reference	mixed, refer to reference	1569	10	56	3	33	8
USC_TB93	TOBG_SP-4355	Group1a	1368684	74.23	2.78	44.51	Tully et al (2018)	GCA_002717585.1	TOBG_SP-4355	mixed, refer to reference	mixed, refer to reference	mixed, refer to reference	1231	2	34	0	22	7
OSU_BB03	108-80.bin.6	Group1b	1304149	90.91	3.45	30.92	this study	RQOV00000000	biosample accession	80	31.6667	-64.1667	1298	1	28	0	19	4
OSU_BB06	136-0.bin.13	Group1b	1333938	84.48	1.72	31.04	this study	RQOS00000000	biosample accession	0	31.6667	-64.1667	1359	1	27	0	22	4
OSU_TB20	ERR599061.bin.21	Group1b	1240037	79.91	0.46	30.98	this study	VFGG00000000	NCBI accession	80	23.4183	37.245	1249	1	30	0	20	6
OSU_TB32	ERR599094.bin.55	Group1b	1258504	93.97	3.45	30.82	this study	VFGS00000000	NCBI accession	50	39.3991	19.3997	1286	1	28	0	20	4
OSU_TB43	ERR599111.bin.90	Group1b	1242821	85.46	0	31.39	this study	VFHB00000000	NCBI accession	60	18.4417	39.8567	1255	1	32	0	20	4
OSU_TB49	ERR599130.bin.27	Group1b	779111	55.63	1.39	31.46	this study	VFHH00000000	NCBI accession	80	5.9998	73.9067	774	1	21	0	15	2
OSU_TB50	ERR599146.bin.25	Group1b	733192	59.17	0.16	30.83	this study	VFHI00000000	NCBI accession	5	-35.1728	26.2868	765	1	16	0	17	3
OSU_TB58	ERR599156.Bin.123	Group1b	1177170	91.38	0	31.15	this study	VFHQ00000000	NCBI accession	140	-8.8999	-142.546	1191	1	29	0	20	2
OSU_TB60	ERR599157.bin.26	Group1b	1190977	88.48	3.61	31.24	this study	VFHS00000000	NCBI accession	150	-8.9109	-140.285	1199	1	27	0	20	4
OSU_TB64	TARA_124_MIX_0.22-3_bins_29_26	Group1b	1390430	96.55	0	31.36	this study	VFHW00000000	NCBI accession	120	-9.0714	-140.597	1404	2	34	0	21	4
USC_TB66	TOBG_EAC-10	Group1b	1337577	96.55	2.51	31.27	Tully et al (2018)	GCA_002703265.1	TOBG_EAC-10	mixed, refer to reference	mixed, refer to reference	mixed, refer to reference	1351	1	31	0	18	5
USC_TB68	TOBG_MED-882	Group1b	1060569	69.44	2.78	31.93	Tully et al (2018)	refer to figshare ( http://dx.doi.org/10.6084/m9.figshare.5188273)	TOBG_MED-882; TMED70	mixed, refer to reference	mixed, refer to reference	mixed, refer to reference	1057	1	22	0	19	2
USC_TB69	TOBG_NAT-118	Group1b	1381496	94.83	1.72	30.71	Tully et al (2018)	GCA_002699165.1	TOBG_NAT-118	mixed, refer to reference	mixed, refer to reference	mixed, refer to reference	1394	1	28	0	19	5
USC_TB72	TOBG_NAT-65	Group1b	1185111	59.48	1.72	33.64	Tully et al (2018)	GCA_002701495.1	TOBG_NAT-65	mixed, refer to reference	mixed, refer to reference	mixed, refer to reference	1204	2	27	1	20	6
USC_TB85	TOBG_SP-3041	Group1b	1271263	81.58	2.59	31.02	Tully et al (2018)	GCA_002719295.1	TOBG_SP-3041	mixed, refer to reference	mixed, refer to reference	mixed, refer to reference	1293	1	28	0	20	2
USC_TB87	TOBG_SP-316	Group1b	1300963	86.21	0	30.44	Tully et al (2018)	GCA_002718455.1	TOBG_SP-316	mixed, refer to reference	mixed, refer to reference	mixed, refer to reference	1316	2	29	0	23	4
OSU_TB34	ERR599097.bin.121	Group1c	751477	56.69	0	33.23	this study	VFGU00000000	NCBI accession	80	23.4183	37.245	743	0	19	0	15	2
USC_TB82	TOBG_SP-248	Group1c	981310	81.19	0	32.7	Tully et al (2018)	GCA_002721675.1	TOBG_SP-248	mixed, refer to reference	mixed, refer to reference	mixed, refer to reference	1005	0	26	0	16	1
MPND01	MPND01	Group2	4606320	94.14	1.54	56.56	Slaby et al (2017)	MPND00000000	NCBI accession	5	45.5178	13.5682	4400	47	23	2	51	14
OSU_BB01	108-200.bin.5	Group2	1799763	85.49	1.03	41.98	this study	RQOX00000000	biosample accession	200	31.6667	-64.1667	1738	38	31	0	40	6
OSU_BB05	134-200.bin.24	Group2	1271453	62.55	0	43.39	this study	RQOT00000000	biosample accession	200	31.6667	-64.1667	1215	33	27	0	22	2
OSU_BB07	136-80.bin.29	Group2	823410	48.55	0.93	34.69	this study	RQOR00000000	biosample accession	80	31.6667	-64.1667	798	4	5	0	18	0
OSU_BB09	164-200.bin.5	Group2	1951973	89.32	1.85	42.17	this study	RQOP00000000	biosample accession	200	31.6667	-64.1667	1881	46	31	0	43	6
OSU_NS04	AD-802-K11_MRT_200m	Group2	848920	41.51	0.1	43.56	this study	VEXH00000000	NCBI accession	200	11.37	142.428	835	19	15	0	24	0
OSU_NS10	AC-647-P02_OGT_505m	Group2	1374931	55.74	0	43.87	this study	VEXB00000000	NCBI accession	505	29.15	142.801	1338	29	37	0	33	1
OSU_TB06	ERR598958.bin.54	Group2	1783053	84.72	0	43.59	this study	VFFS00000000	NCBI accession	250	34.1504	-56.9684	1697	41	36	0	48	2
OSU_TB10	ERR599008.bin.15	Group2	2577089	79.51	2.78	55.84	this study	VFFW00000000	NCBI accession	790	-61.9689	-49.5017	2566	50	37	1	49	4
OSU_TB12	ERR599008.bin.28	Group2	1712038	82.28	0	42.49	this study	VFFY00000000	NCBI accession	790	-61.9689	-49.5017	1635	30	25	0	28	3
OSU_TB15	ERR599037.bin.5	Group2	3936920	95.37	3.7	61.11	this study	VFGB00000000	NCBI accession	270	18.7341	66.3896	3590	28	47	0	55	15
OSU_TB21	ERR599062.bin.15	Group2	3950169	94.91	1.85	61.25	this study	VFGH00000000	NCBI accession	600	20.8457	63.5851	3563	29	49	2	51	13
OSU_TB26	ERR599072.bin.46	Group2	2120711	84.88	2.78	46.04	this study	VFGM00000000	NCBI accession	696	-23.2232	-129.599	1927	36	23	0	47	7
OSU_TB27	ERR599072.bin.67	Group2	1568165	62.35	0	44.29	this study	VFGN00000000	NCBI accession	696	-23.2232	-129.599	1478	40	40	0	43	2
OSU_TB30	ERR599086.bin.62	Group2	1186805	67.7	0.93	30.08	this study	VFGQ00000000	NCBI accession	350	-16.9486	-100.671	1161	6	5	0	18	0
OSU_TB35	ERR599097.bin.71	Group2	1532285	90.64	0	38.7	this study	VFGV00000000	NCBI accession	80	23.4183	37.245	1452	20	6	0	44	0
OSU_TB36	ERR599097.bin.78	Group2	1447273	92.24	0	32.21	this study	VFGW00000000	NCBI accession	80	23.4183	37.245	1392	3	12	1	18	2
OSU_TB39	ERR599111.bin.55	Group2	2053070	93.95	3.89	35.76	this study	VFGY00000000	NCBI accession	60	18.4417	39.8567	1892	7	6	0	31	4
OSU_TB51	ERR599148.bin.24	Group2	1352053	80.8	1.11	34.98	this study	VFHJ00000000	NCBI accession	150	-21.0292	-35.3498	1336	12	6	0	31	9
OSU_TB56	ERR599156.Bin.111	Group2	1393133	67.28	0	33.91	this study	VFHO00000000	NCBI accession	140	-8.8999	-142.546	1309	5	2	0	16	2
USC_TB67	TOBG_EAC-34	Group2	1456460	85.8	0	35.63	Tully et al (2018)	GCA_002696265.1	TOBG_EAC-34	mixed, refer to reference	mixed, refer to reference	mixed, refer to reference	1480	8	10	0	23	0
USC_TB70	TOBG_NAT-190	Group2	1277955	87.7	0	30.36	Tully et al (2018)	GCA_002711005.1	TOBG_NAT-190	mixed, refer to reference	mixed, refer to reference	mixed, refer to reference	1277	2	3	0	16	0
USC_TB74	TOBG_RS-510	Group2	1219234	67.78	4.63	37.03	Tully et al (2018)	GCA_002727595.1	TOBG_RS-510	mixed, refer to reference	mixed, refer to reference	mixed, refer to reference	1201	3	18	0	19	6
USC_TB76	TOBG_SAT-171	Group2	1018053	59.48	1.72	30.62	Tully et al (2018)	refer to figshare ( http://dx.doi.org/10.6084/m9.figshare.5188273)	TOBG_SAT-171	mixed, refer to reference	mixed, refer to reference	mixed, refer to reference	1009	1	2	0	14	0
USC_TB78	TOBG_SAT-208	Group2	1059703	61.42	0	31.01	Tully et al (2018)	refer to figshare ( http://dx.doi.org/10.6084/m9.figshare.5188273)	TOBG_SAT-208	mixed, refer to reference	mixed, refer to reference	mixed, refer to reference	1022	6	4	0	12	0
USC_TB79	TOBG_SAT-221	Group2	1424643	90.28	1.11	35.06	Tully et al (2018)	GCA_002707945.1	TOBG_SAT-221	mixed, refer to reference	mixed, refer to reference	mixed, refer to reference	1407	12	9	0	36	10
USC_TB81	TOBG_SP-224	Group2	2484032	90.43	4.63	32.13	Tully et al (2018)	GCA_002722455.1	TOBG_SP-224	mixed, refer to reference	mixed, refer to reference	mixed, refer to reference	2672	5	3	0	13	2
USC_TB84	TOBG_SP-267	Group2	1712152	92.9	0.19	30.7	Tully et al (2018)	GCA_002721445.1	TOBG_SP-267	mixed, refer to reference	mixed, refer to reference	mixed, refer to reference	1622	11	6	0	21	1
USC_TB91	TOBG_SP-344	Group2	1437644	90.43	0.19	34.08	Tully et al (2018)	GCA_002718095.1	TOBG_SP-344	mixed, refer to reference	mixed, refer to reference	mixed, refer to reference	1431	11	9	0	40	10
OSU_BB10	164-200.bin.7	Group3a	1860312	56.83	1.85	50.18	this study	RQOO00000000	biosample accession	200	31.6667	-64.1667	1729	61	3	4	36	1
OSU_NS03	AD-802-F09_MRT_200m	Group3a	1123826	32.24	0	53.17	this study	VEXI00000000	NCBI accession	200	11.37	142.428	1069	35	0	3	18	0
OSU_TB09	ERR599000.bin.19	Group3a	2609057	86.58	1.85	58.58	this study	VFFV00000000	NCBI accession	800	-20.9315	-35.1794	2544	100	3	10	48	0
OSU_TB13	ERR599021.bin.5	Group3a	2592751	78.95	1.03	57.09	this study	VFFZ00000000	NCBI accession	1000	-29.5046	37.9599	2479	95	2	7	44	0
OSU_TB14	ERR599034.bin.9	Group3a	1826348	59.66	0	57.3	this study	VFGA00000000	NCBI accession	850	-35.1889	26.2905	1748	67	2	7	34	0
OSU_TB17	ERR599047.bin.20	Group3a	2602142	90.18	1.39	56.88	this study	VFGD00000000	NCBI accession	640	34.6663	-71.2907	2491	90	2	9	47	0
OSU_TB22	ERR599062.bin.22	Group3a	3094065	87.96	0.46	56.82	this study	VFGI00000000	NCBI accession	600	20.8457	63.5851	3006	114	2	9	56	0
OSU_TB24	ERR599072.bin.28	Group3a	2651326	91.27	4.63	58.79	this study	VFGK00000000	NCBI accession	696	-23.2232	-129.599	2562	93	3	10	49	0
OSU_TB25	ERR599072.bin.36	Group3a	2461216	86.67	0	57.75	this study	VFGL00000000	NCBI accession	696	-23.2232	-129.599	2341	94	2	7	43	0
OSU_TB28	ERR599085.bin.2	Group3a	2558021	82.4	0.1	56.99	this study	VFGO00000000	NCBI accession	488	-25.8076	-111.691	2422	93	2	6	39	0
OSU_TB29	ERR599086.bin.31	Group3a	2081632	70.38	3.24	59.07	this study	VFGP00000000	NCBI accession	350	-16.9486	-100.671	2006	75	1	8	38	0
OSU_TB38	ERR599111.bin.38	Group3a	2491678	89.51	1.85	61.35	this study	VFGX00000000	NCBI accession	60	18.4417	39.8567	2447	80	2	4	36	0
OSU_TB47	ERR599124.bin.3	Group3a	2671503	84.39	0	56.88	this study	VFHF00000000	NCBI accession	800	-30.1471	-43.2915	2569	104	2	8	42	0
OSU_TB48	ERR599125.bin.3	Group3a	2436464	70.96	0.93	57.47	this study	VFHG00000000	NCBI accession	790	-61.9689	-49.5017	2388	93	2	7	43	0
OSU_TB52	ERR599154.bin.6	Group3a	2179823	77.63	0.93	57.63	this study	VFHK00000000	NCBI accession	800	-20.9315	-35.1794	2080	83	0	6	44	0
OSU_TB59	ERR599156.Bin.52	Group3a	2629155	91.27	1.11	61.02	this study	VFHR00000000	NCBI accession	140	-8.8999	-142.546	2564	79	2	4	43	0
OSU_TB61	ERR599164.bin.5	Group3a	2532689	82.39	0	57.28	this study	VFHT00000000	NCBI accession	1000	-29.5046	37.9599	2407	94	2	8	39	0
OSU_TB65	TARA_137_MES_0.22-3_bins_7_4_6	Group3a	3121826	95.37	0.46	58.04	this study	VFHX00000000	NCBI accession	375	14.2025	-116.643	3017	113	2	9	53	0
OSU_ZL01	sar202_aaa001-f05	Group3a	1320825	14.66	0	54.55	Landry et al (2017)	2521172608	IMG accession	800	-12.4833	-4.98333	1277	39	0	2	13	0
OSU_ZL02	sar202_aaa007-m09	Group3a	1096525	4.17	0	52.6	Landry et al (2017)	2521172609	IMG accession	800	-12.4833	-4.98333	1075	35	2	2	21	0
OSU_ZL03	sar202_aaa240-n13	Group3a	1403147	26.12	0	55.36	Landry et al (2017)	2263328036	IMG accession	770	22.75	-158	1409	42	0	3	17	0
OSU_ZL04	sar202_aaa240-o15	Group3a	1423799	26.85	0.19	54.07	Landry et al (2017)	2521172610	IMG accession	770	22.75	-158	1416	47	0	4	26	0
UM_GB_B1	GCA_001623305_Bin59	Group3a	2998127	93.21	0.93	54.26	unpublished	LWDU01000000	Bin59; NCBI accession	2000	27.025	-111.4	2902	107	3	11	45	2
MPMM01	MPMM01	Group3b	4393250	95.99	1.85	59.85	Slaby et al (2017)	MPMM00000000	NCBI accession	5	45.5178	13.5682	4080	74	3	5	40	1
MPNC01	MPNC01	Group3b	4958136	94.96	0	62.49	Slaby et al (2017)	MPNC00000000	NCBI accession	5	45.5178	13.5682	4682	88	4	6	50	0
OSU_BB11	164-200.bin.8	Group3b	1743277	69.07	0	43.78	this study	RQON00000000	biosample accession	200	31.6667	-64.1667	1724	50	6	1	32	0
OSU_TB02	ERR598948.bin.62	Group3b	1646789	94.05	0.19	40.05	this study	VFFP00000000	NCBI accession	115	-9.0063	-139.139	1639	30	7	0	19	1
OSU_TB07	ERR598958.bin.65	Group3b	1484939	67.35	3.7	43.56	this study	VFFT00000000	NCBI accession	250	34.1504	-56.9684	1504	33	9	1	23	1
OSU_TB16	ERR599046.bin.3	Group3b	1261887	71.3	1.11	40.16	this study	VFGC00000000	NCBI accession	120	-30.1484	-43.2705	1283	22	5	0	16	1
OSU_TB19	ERR599061.bin.16	Group3b	1423831	86.73	0	40.19	this study	VFGF00000000	NCBI accession	80	23.4183	37.245	1408	26	5	0	17	1
OSU_TB31	ERR599089.bin.27	Group3b	1297745	79.42	0.31	40.24	this study	VFGR00000000	NCBI accession	120	-9.0714	-140.597	1302	25	7	0	15	1
OSU_TB42	ERR599111.bin.83	Group3b	1431148	87.47	0	39.97	this study	VFHA00000000	NCBI accession	60	18.4417	39.8567	1428	21	4	0	18	1
OSU_TB45	ERR599117.bin.15	Group3b	1602760	91.17	2.96	39.95	this study	VFHD00000000	NCBI accession	150	-8.9109	-140.285	1591	30	7	0	18	1
OSU_TB54	ERR599156.Bin.107	Group3b	1501847	89.51	0.19	40.03	this study	VFHM00000000	NCBI accession	140	-8.8999	-142.546	1493	29	5	0	19	1
OSU_NS06	AD-804-J14_MRT_500m	Group3c	1771905	68.72	5.28	46.49	this study	VEXF00000000	NCBI accession	500	11.37	142.428	1646	50	1	3	26	0
OSU_NS08	AC-409-J13_OGT_754m	Group3c	1028817	66.36	0	42.36	this study	VEXD00000000	NCBI accession	754	29.15	142.801	963	1	0	0	5	0
OSU_NS02	AD-802-E10_MRT_200m	Group4	686135	34.56	0.16	43.3	this study	VEXJ00000000	NCBI accession	200	11.37	142.428	638	7	1	3	8	0
OSU_TB08	ERR598958.bin.93	Group4	823553	42.54	1.85	50.51	this study	VFFU00000000	NCBI accession	250	34.1504	-56.9684	787	2	0	1	13	0
OSU_TB11	ERR599008.bin.25	Group4	1871480	83.85	1.08	57.26	this study	VFFX00000000	NCBI accession	790	-61.9689	-49.5017	1892	22	2	50	22	0
USC_TB94	TOBG_SP-4360	Group4	1500968	91.82	0	47.22	Tully et al (2018)	GCA_002717565.1	TOBG_SP-4360	mixed, refer to reference	mixed, refer to reference	mixed, refer to reference	1444	1	0	0	10	1
OSU_NS09	AC-647-N09_OGT_505m	Group5	1047363	50.99	0	52.66	this study	VEXC00000000	NCBI accession	505	29.15	142.801	975	2	0	0	2	1
OSU_TB55	ERR599156.Bin.109	Group5	1439177	95.06	0	41.4	this study	VFHN00000000	NCBI accession	140	-8.8999	-142.546	1367	2	1	0	6	0
OSU_TB57	ERR599156.Bin.113	Group5	1362308	87.19	0.93	40.96	this study	VFHP00000000	NCBI accession	140	-8.8999	-142.546	1359	1	5	0	8	0
OSU_ZL05	sar202_ab-629-p13	Group5	807656	51.65	2.48	42.17	Landry et al (2017)	2639762710	IMG accession	511	18.1667	-41.0333	785	1	3	0	10	0
OSU_TB53	ERR599156.Bin.103	Group5	1600497	94.29	0	44.93	this study	VFHL00000000	NCBI accession	140	-8.8999	-142.546	1493	1	0	0	20	0
OSU_TB04	ERR598957.bin.32	Group6	1227201	80.77	1.39	33.53	this study	VFFQ00000000	NCBI accession	155	-23.2189	-129.5	1262	14	3	0	13	1
OSU_TB18	ERR599061.bin.10	Group6	1551723	95.99	0	33.87	this study	VFGE00000000	NCBI accession	80	23.4183	37.245	1549	15	5	0	17	2
OSU_TB46	ERR599117.bin.45	Group6	705698	50.18	0	33.59	this study	VFHE00000000	NCBI accession	150	-8.9109	-140.285	685	7	3	0	10	1
OSU_NS01	AD-493-K16_JPT_193m	Group6	287667	15.74	0	44.25	this study	VEXK00000000	NCBI accession	193	36.0665	142.733	268	0	0	0	3	0
MPMJ01	MPMJ01	Group7	3223809	88.58	0	65.06	Slaby et al (2017)	MPMJ00000000	NCBI accession	5	45.5178	13.5682	3160	26	7	62	42	0
OSU_TB62	TARA_032_DCM_0.22-1.6_bins_66_22	Group7	1650912	97.84	0.41	41.63	this study	VFHU00000000	NCBI accession	80	23.4183	37.245	1624	17	3	31	29	0
USC_TB88	TOBG_SP-319	Group7	1279897	78.63	0.93	41.41	Tully et al (2018)	GCA_002719775.1	TOBG_SP-319	mixed, refer to reference	mixed, refer to reference	mixed, refer to reference	1261	11	8	13	14	4
USC_TB89	TOBG_SP-320	Group7	1299712	77.09	0	43.16	Tully et al (2018)	GCA_002719715.1	TOBG_SP-320	mixed, refer to reference	mixed, refer to reference	mixed, refer to reference	1283	17	2	29	23	0

## Sheet: TARA metagenomes
data set	Sample name	Sample accession	Secondary sample accession	% of SAR202 abundance
TARA Oceans	TARA_032_DCM_0.22-1.6	SAMEA2619840	ERS488599	5.3
TARA Oceans	TARA_098_MES_0.22-3	SAMEA2622048	ERS491767	4.18
TARA Oceans	TARA_076_MES_0.22-3	SAMEA2621232	ERS490633	3.69
TARA Oceans	TARA_148b_MES_0.22-3	SAMEA2623756	ERS494374	3.67
TARA Oceans	TARA_124_MIX_0.22-3	SAMEA2622796	ERS492863	3.56
TARA Oceans	TARA_112_MES_0.22-3	SAMEA2622568	ERS492471	3.48
TARA Oceans	TARA_078_MES_0.22-3	SAMEA2621287	ERS490714	3.42
TARA Oceans	TARA_146_MES_0.22-3	SAMEA2623693	ERS494274	3.41
TARA Oceans	TARA_123_MIX_0.22-3	SAMEA2622733	ERS492778	3.35
TARA Oceans	TARA_064_MES_0.22-3	SAMEA2620815	ERS489987	3.07
TARA Oceans	TARA_145_MES_0.22-3	SAMEA2623649	ERS494208	3.04
TARA Oceans	TARA_125_MIX_0.22-3	SAMEA2622837	ERS492926	3
TARA Oceans	TARA_132_MES_0.22-3	SAMEA2623098	ERS493372	2.89
TARA Oceans	TARA_034_DCM_0.22-1.6	SAMEA2619907	ERS488685	2.86
TARA Oceans	TARA_149_MES_0.22-3	SAMEA2623794	ERS494431	2.76
TARA Oceans	TARA_152_MES_0.22-3	SAMEA2623907	ERS494616	2.56
TARA Oceans	TARA_068_MES_0.22-3	SAMEA2620995	ERS490230	2.55
TARA Oceans	TARA_065_MES_0.22-3	SAMEA2620882	ERS490065	2.53
TARA Oceans	TARA_076_DCM_0.22-3	SAMEA2621216	ERS490597	2.44
TARA Oceans	TARA_085_MES_0.22-3	SAMEA2621551	ERS491110	2.3
TARA Oceans	TARA_037_MES_0.22-1.6	SAMEA2619970	ERS488769	2.06
TARA Oceans	TARA_137_MES_0.22-3	SAMEA2623314	ERS493705	1.71
TARA Oceans	TARA_138_MES_0.22-3	SAMEA2623390	ERS493822	1.54
TARA Oceans	TARA_112_DCM_0.22-3	SAMEA2622545	ERS492445	1.49
TARA Oceans	TARA_078_DCM_0.22-3	SAMEA2621272	ERS490691	1.46
TARA Oceans	TARA_122_DCM_0.22-3	SAMEA2622690	ERS492699	1.42
TARA Oceans	TARA_038_MES_0.22-1.6	SAMEA2620035	ERS488849	1.4
TARA Oceans	TARA_025_DCM_0.22-1.6	SAMEA2619782	ERS488509	1.36
TARA Oceans	TARA_098_DCM_0.22-3	SAMEA2622021	ERS491740	1.32
TARA Oceans	TARA_111_MES_0.22-3	SAMEA2622499	ERS492381	1.32
TARA Oceans	TARA_039_MES_0.22-1.6	SAMEA2620097	ERS488936	1.26
TARA Oceans	TARA_070_MES_0.22-3	SAMEA2621092	ERS490373	1.25
TARA Oceans	TARA_042_DCM_0.22-1.6	SAMEA2620259	ERS489134	1.24
TARA Oceans	TARA_122_MES_0.22-3	SAMEA2622673	ERS492680	1.23
TARA Oceans	TARA_018_DCM_0.22-1.6	SAMEA2619678	ERS488346	1.23
TARA Oceans	TARA_137_DCM_0.22-3	SAMEA2623295	ERS493670	1.21
TARA Oceans	TARA_072_MES_0.22-3	SAMEA2621176	ERS490507	1.13
TARA Oceans	TARA_133_MES_0.22-3	SAMEA2623155	ERS493460	1.08
TARA Oceans	TARA_072_DCM_0.22-3	SAMEA2621155	ERS490476	1.08
TARA Oceans	TARA_065_DCM_0.22-3	SAMEA2620890	ERS490085	1.06
TARA Oceans	TARA_065_SRF_0.22-3	SAMEA2620855	ERS490029	1.03
TARA Oceans	TARA_018_SRF_0.22-1.6	SAMEA2619667	ERS488330	1.01
TARA Oceans	TARA_064_DCM_0.22-3	SAMEA2620828	ERS490002	1
BATS	108-0	SAMN10388028	N/A	undetermined
BATS	108-80	SAMN10388029	N/A	undetermined
BATS	108-200	SAMN10388030	N/A	undetermined
BATS	113-0	SAMN10388031	N/A	undetermined
BATS	113-80	SAMN10388032	N/A	undetermined
BATS	113-200	SAMN10388033	N/A	undetermined
BATS	134-0	SAMN10388034	N/A	undetermined
BATS	134-80	SAMN10388035	N/A	undetermined
BATS	134-200	SAMN10388036	N/A	undetermined
BATS	136-0	SAMN10388037	N/A	undetermined
BATS	136-80	SAMN10388038	N/A	undetermined
BATS	136-200	SAMN10388039	N/A	undetermined
BATS	138-0	SAMN10388040	N/A	undetermined
BATS	155-0	SAMN10388041	N/A	undetermined
BATS	164-0	SAMN10388042	N/A	undetermined
BATS	164-200	SAMN10388043	N/A	undetermined
BATS	174A-0	SAMN10388044	N/A	undetermined
Japan Trench	DRR092715	DRR092715	N/A	undetermined
Japan Trench	DRR092716	DRR092716	N/A	undetermined
Japan Trench	DRR092717	DRR092717	N/A	undetermined
Japan Trench	DRR092718	DRR092718	N/A	undetermined
Japan Trench	DRR092719	DRR092719	N/A	undetermined
Japan Trench	DRR092720	DRR092720	N/A	undetermined
Ogasawara Trench	DRR092706	DRR092706	N/A	undetermined
Ogasawara Trench	DRR092707	DRR092707	N/A	undetermined
Ogasawara Trench	DRR092708	DRR092708	N/A	undetermined
Ogasawara Trench	DRR092709	DRR092709	N/A	undetermined
Ogasawara Trench	DRR092710	DRR092710	N/A	undetermined
Ogasawara Trench	DRR092711	DRR092711	N/A	undetermined
Ogasawara Trench	DRR092712	DRR092712	N/A	undetermined
Ogasawara Trench	DRR092713	DRR092713	N/A	undetermined
Ogasawara Trench	DRR092714	DRR092714	N/A	undetermined
Mariana Trench	DRX086290	DRX086290	N/A	undetermined
Mariana Trench	DRX086291	DRX086291	N/A	undetermined
Mariana Trench	DRX086292	DRX086292	N/A	undetermined
Mariana Trench	DRX086293	DRX086293	N/A	undetermined
Mariana Trench	DRX086294	DRX086294	N/A	undetermined
Mariana Trench	DRX086295	DRX086295	N/A	undetermined
Mariana Trench	DRX086296	DRX086296	N/A	undetermined

## Sheet: BATS metagenomes
accession	sample_name	sample_title	bioproject_accession	organism	collection_date	depth	env_biome	env_feature	env_material	geo_loc_name	lat_lon
SAMN10388028	108-0	108-0	PRJNA504027	marine metagenome	1997-09-01	0 m	marine pelagic biome	ocean	marine water	Atlantic Ocean	31.666667, -64.166667
SAMN10388029	108-80	108-80	PRJNA504027	marine metagenome	1997-09-01	80 m	marine pelagic biome	ocean	marine water	Atlantic Ocean	31.666667, -64.166667
SAMN10388030	108-200	108-200	PRJNA504027	marine metagenome	1997-09-01	200 m	marine pelagic biome	ocean	marine water	Atlantic Ocean	31.666667, -64.166667
SAMN10388031	113-0	113-0	PRJNA504027	marine metagenome	1998-02-01	0 m	marine pelagic biome	ocean	marine water	Atlantic Ocean	31.666667, -64.166667
SAMN10388032	113-80	113-80	PRJNA504027	marine metagenome	1998-02-01	80 m	marine pelagic biome	ocean	marine water	Atlantic Ocean	31.666667, -64.166667
SAMN10388033	113-200	113-200	PRJNA504027	marine metagenome	1998-02-01	200 m	marine pelagic biome	ocean	marine water	Atlantic Ocean	31.666667, -64.166667
SAMN10388034	134-0	134-0	PRJNA504027	marine metagenome	1999-11-01	0 m	marine pelagic biome	ocean	marine water	Atlantic Ocean	31.666667, -64.166667
SAMN10388035	134-80	134-80	PRJNA504027	marine metagenome	1999-11-01	80 m	marine pelagic biome	ocean	marine water	Atlantic Ocean	31.666667, -64.166667
SAMN10388036	134-200	134-200	PRJNA504027	marine metagenome	1999-11-01	200 m	marine pelagic biome	ocean	marine water	Atlantic Ocean	31.666667, -64.166667
SAMN10388037	136-0	136-0	PRJNA504027	marine metagenome	2000-01-01	0 m	marine pelagic biome	ocean	marine water	Atlantic Ocean	31.666667, -64.166667
SAMN10388038	136-80	136-80	PRJNA504027	marine metagenome	2000-01-01	80 m	marine pelagic biome	ocean	marine water	Atlantic Ocean	31.666667, -64.166667
SAMN10388039	136-200	136-200	PRJNA504027	marine metagenome	2000-01-01	200 m	marine pelagic biome	ocean	marine water	Atlantic Ocean	31.666667, -64.166667
SAMN10388040	138-0	138-0	PRJNA504027	marine metagenome	2000-03-01	0 m	marine pelagic biome	ocean	marine water	Atlantic Ocean	31.666667, -64.166667
SAMN10388041	155-0	155-0	PRJNA504027	marine metagenome	2001-08-01	0 m	marine pelagic biome	ocean	marine water	Atlantic Ocean	31.666667, -64.166667
SAMN10388042	164-0	164-0	PRJNA504027	marine metagenome	2002-05-01	0 m	marine pelagic biome	ocean	marine water	Atlantic Ocean	31.666667, -64.166667
SAMN10388043	164-200	164-200	PRJNA504027	marine metagenome	2002-05-01	200 m	marine pelagic biome	ocean	marine water	Atlantic Ocean	31.666667, -64.166667
SAMN10388044	174A-0	174A-0	PRJNA504027	marine metagenome	2003-03-01	0 m	marine pelagic biome	ocean	marine water	Atlantic Ocean	31.666667, -64.166667

## Sheet: Deep-Ocean Trenches metagenomes
DDBJ accession number	Location	submission accession
DRR092715	Japan Trench	DRA005791
DRR092716	Japan Trench	DRA005791
DRR092717	Japan Trench	DRA005791
DRR092718	Japan Trench	DRA005791
DRR092719	Japan Trench	DRA005791
DRR092720	Japan Trench	DRA005791
DRR092706	Ogasawara Trench	DRA005790
DRR092707	Ogasawara Trench	DRA005790
DRR092708	Ogasawara Trench	DRA005790
DRR092709	Ogasawara Trench	DRA005790
DRR092710	Ogasawara Trench	DRA005790
DRR092711	Ogasawara Trench	DRA005790
DRR092712	Ogasawara Trench	DRA005790
DRR092713	Ogasawara Trench	DRA005790
DRR092714	Ogasawara Trench	DRA005790
DRX086290	Mariana Trench	DRA005792
DRX086291	Mariana Trench	DRA005792
DRX086292	Mariana Trench	DRA005792
DRX086293	Mariana Trench	DRA005792
DRX086294	Mariana Trench	DRA005792
DRX086295	Mariana Trench	DRA005792
DRX086296	Mariana Trench	DRA005792

## Sheet: most abundant COG categories
COG	Functional Category	Description
COG1028	IQR	NAD(P)-dependent dehydrogenase, short-chain alcohol dehydrogenase family
COG2141	HR	Flavin-dependent oxidoreductase, luciferase family (includes alkanesulfonate monooxygenase SsuD and methylene tetrahydromethanopterin reductase)
COG4948	MR	L-alanine-DL-glutamate epimerase or related enzyme of enolase superfamily
COG1804	I	Crotonobetainyl-CoA:carnitine CoA-transferase CaiB and related acyl-CoA transferases
COG0596	HR	Pimeloyl-ACP methyl ester carboxylesterase
COG2814	G	Predicted arabinose efflux permease, MFS family
COG2271	G	Sugar phosphate permease
COG0028	EH	Acetolactate synthase large subunit or other thiamine pyrophosphate-requiring enzyme
COG1960	I	Acyl-CoA dehydrogenase related to the alkylation response protein AidB
COG1024	I	Enoyl-CoA hydratase/carnithine racemase
COG3391	R	DNA-binding beta-propeller fold protein YncE
COG0451	M	Nucleoside-diphosphate-sugar epimerase
COG3836	G	2-keto-3-deoxy-L-rhamnonate aldolase RhmA
COG0154	J	Asp-tRNAAsn/Glu-tRNAGln amidotransferase A subunit or related amidase
COG0673	R	Predicted dehydrogenase
COG0346	Q	Catechol 2,3-dioxygenase or other lactoylglutathione lyase family enzyme
COG0747	E	ABC-type transport system, periplasmic component
COG0491	R	Glyoxylase or a related metal-dependent hydrolase, beta-lactamase superfamily II
COG0667	R	Predicted oxidoreductase (related to aryl-alcohol dehydrogenase)
COG2303	IR	Choline dehydrogenase or related flavoprotein
COG2226	H	Ubiquinone/menaquinone biosynthesis C-methylase UbiE
COG0601	EP	ABC-type dipeptide/oligopeptide/nickel transport system, permease component
COG1529	C	CO or xanthine dehydrogenase, Mo-binding subunit
COG2159	R	Predicted metal-dependent hydrolase, TIM-barrel fold
COG1173	EP	ABC-type dipeptide/oligopeptide/nickel transport system, permease component
COG5267	S	Uncharacterized conserved protein, DUF1800 family
COG2030	I	Acyl dehydratase
COG1011	H	FMN phosphatase YigB, HAD superfamily
COG0665	E	Glycine/D-amino acid oxidase (deaminating)
COG0111	HR	Phosphoglycerate dehydrogenase or related dehydrogenase
COG1063	ER	Threonine dehydrogenase or related Zn-dependent dehydrogenase
COG4102	S	Uncharacterized conserved protein, DUF1501 family
COG1131	V	ABC-type multidrug transport system, ATPase component
COG0329	EM	Dihydrodipicolinate synthase/N-acetylneuraminate lyase
COG0438	M	Glycosyltransferase involved in cell wall bisynthesis
COG3386	G	Sugar lactone lactonase YvrE
COG0745	TK	DNA-binding response regulator, OmpR family, contains REC and winged-helix (wHTH) domain
COG3618	R	Predicted metal-dependent hydrolase, TIM-barrel fold
COG2084	I	3-hydroxyisobutyrate dehydrogenase or related beta-hydroxyacid dehydrogenase
COG0183	I	Acetyl-CoA acetyltransferase
COG3119	P	Arylsulfatase A or related enzyme
COG0251	V	Enamine deaminase RidA, house cleaning of reactive enamine intermediates, YjgF/YER057c/UK114 family
COG0684	J	Regulator of RNase E activity RraA
COG1917	R	Cupin domain protein related to quercetin dioxygenase
COG0405	E	Gamma-glutamyltranspeptidase
COG0344	I	Phospholipid biosynthesis protein PlsY, probable glycerol-3-phosphate acyltransferase
COG2055	C	Malate/lactate/ureidoglycolate dehydrogenase, LDH2 family
COG1225	O	Peroxiredoxin
COG1051	F	ADP-ribose pyrophosphatase YjhB, NUDIX family
COG4638	PR	Phenylpropionate dioxygenase or related ring-hydroxylating dioxygenase, large terminal subunit

## Sheet: FISH probes
Table describing the oligonucleotide probes designed for this study including the DNA sequence 5’ to 3’ and the FISH protocol used for each of the probes including the concentration of formamide (%) in the hybridization solution, the temperature (°C) of hybridization, the concentration of sodium chloride (M) in the hybridization wash and the temperature (°C) of dissociation used for washes for ea…
Probe	Sequence 5’ to 3’	Hyb Solution	Hybridization Temp (°C)	Hyb Wash	Wash
		% Formamide		NaCl conc (M)	Temp (°C)
Negative: 338F	TGAGGATGCCCTCCGTCG	15	37	0.15M	55
SAR202-GRP 1	CCCTTAGCGTCAGAACTG	15	37	0.15M	52
SAR202-GRP2	TCCCATGACCCCTCCCAG	15	37	0.15M	55
SAR202-GRP3	ATCCCTTGACCTCTCCCAGT	15	37	0.15M	57

## Sheet: FISH data
Cast 19
Total Bacteria	Std Dev	SAR202	GRP 1	GRP 2	GRP 3
424264	48902.4	8018.73	6820.32	6588.57	21427.6
503478	22819.9
524959	61834.5
420236	30714.1
268354	29932.3	2656.97	6528.96	5286.22	14472.1
218711	20149.2	2531.7	4848.27	6586.77	13966.7
205721	14484.1	1963.92	5283.36	6519.33	13766.6
187898	10732.5	2112.91	3950.32	3350.72	9413.94
151799	11870	1028.15	2204.14	1972.92	5205.21
137449	8408.06
82922.8	4852.75	1097.06	999.069	1410.25	3506.38
49617.7	5232.9	1530.57	663.611	876.82	3071
44482.2	4366.78
35872.8	4047.44	642.397	1022.99	537.603	2202.99
30665.4	4200.84	646.343	943.551	664.014	2253.91
27338.8	2974.36	512.203	587.23	679.695	1779.13
25526.3	3316.84	286.813	959.636	1093.07	2339.51
